# Supplementary material for: Identification of QTL with large effect on seed weight in a selective population of soybean with genome-wide association and fixation index analyses
Source: BMC Genomics. 2017 Jul 12;18:529. doi: 10.1186/s12864-017-3922-0 (PMC5508781; doi:10.1186/s12864-017-3922-0)
Supplement: Supplementary file 1 — PI entries and their country of origin, maturity group, 100-seed weight, and other traits reported by the Germplasm Resources Information Network (GRIN). (XLSX 25 kb) [file 12864_2017_3922_MOESM1_ESM.xlsx]

## Sheet: Additional file 1 Table S1
Additional file 1: Table S1. PI entries and their country of origin, maturity group, 100-seed weight, and other traits reported by the Germplasm Resources Information Network (GRIN)
PI	Country of origin	Maturity group	100-seed weight (g)	Stem growth habit	Flower color	Hilum color	Pod color	Pubescences color	Seed coat color
PI437661B	China	III	4.8	Indeterminate	Purple	Black	Black	Tawny	Black
PI438073	China	IV	5	Indeterminate	Purple	Black	Black	Tawny	Black
PI437790	China	IV	5.2	Indeterminate	Purple	Black	Black	Tawny	Black
PI475824B	China	II	5.9	Determinate	Purple	Black	Brown	Gray	Yellow
PI209332	Japan	IV	6.1	Indeterminate	Purple	Black	Black	Tawny	Black
PI437788B	China	IV	6.4	Determinate	Purple	Brown	Brown	Tawny	Brown
PI507312	Japan	IV	6.4	Determinate	Purple	Buff	Black	Gray	Yellow
PI475811A	China	II	6.6	Determinate	Purple	Buff	Brown	Gray	Yellow
PI475818	China	III	6.6	Determinate	Purple	Buff	Brown	Gray	Yellow
PI082264	Korea	IV	6.6	Determinate	Purple	Yellow	Tan	Gray	Yellow
PI475815	China	II	6.7	Determinate	Purple	Buff	Brown	Gray	Yellow
PI081764	Japan	IV	6.9	Indeterminate	Purple	Black	Brown	Tawny	Black
PI458184	Korea	IV	7	Determinate	Purple	Black	Tan	Tawny	Black
PI458105	Korea	IV	7	Determinate	Purple	Buff	Tan	Gray	Yellow
PI475816	China	IV	7.1	Determinate	Purple	Brown	Brown	Tawny	Brown
PI417454	Japan	III	7.2	Determinate	White	Black	Black	Tawny	Black
PI407772B	Korea	IV	7.2	Determinate	Purple	Yellow	Tan	Gray	Yellow
PI458221	Korea	IV	7.2	Determinate	Purple	Yellow	Tan	Gray	Yellow
PI458262	Korea	IV	7.3	Determinate	Purple	Buff	Tan	Gray	Yellow
PI458520	China	II	7.4	Indeterminate	Purple	Brown	Brown	Tawny	Brown
PI084751	Korea	IV	7.4	Determinate	White	Black	Brown	Tawny	Black
PI408016B	Korea	IV	7.4	Determinate	Purple	Yellow	Tan	Gray	Yellow
PI437690	China	III	7.5	Determinate	White	Black	Brown	Tawny	Black
PI458296	Korea	IV	7.5	Determinate	Purple	Buff	Tan	Gray	Yellow
PI458227	Korea	IV	7.5	Indeterminate	Purple	Buff	Tan	Gray	Yellow
PI424567	Korea	IV	7.5	Determinate	White	Buff	Tan	Gray	Yellow
PI407805A	Korea	IV	7.6	Determinate	Purple	Buff	Tan	Gray	Yellow
PI467312	China	II	7.7	Indeterminate	Purple	Brown	Brown	Tawny	Brown
PI157492	Japan	IV	7.7	Indeterminate	Purple	Black	Black	Tawny	Black
PI398299	Korea	IV	7.7	Determinate	Purple	Buff	Brown	Gray	Green
PI506932	Japan	IV	7.8	Indeterminate	Purple	Brown	Brown	Tawny	Yellow
PI407795B	Korea	IV	7.8	Determinate	Purple	Buff	Black	Gray	Yellow
PI424278A	Korea	IV	7.8	Indeterminate	White	Buff	Tan	Gray	Yellow
PI506994	Japan	IV	7.9	Determinate	White	Black	Black	Tawny	Black
PI399079	Korea	IV	7.9	Indeterminate	Purple	Buff	Tan	Gray	Yellow
PI408287	Korea	IV	7.9	Determinate	Purple	Yellow	Tan	Gray	Yellow
PI424258	Korea	IV	8	Determinate	Purple	Brown	Tan	Tawny	Brown
PI408004_1	Korea	IV	8	Determinate	Purple	Yellow	Tan	Gray	Yellow
PI404166	China	III	8.1	Indeterminate	Purple	Black	Brown	Tawny	Black
PI424298	Korea	IV	8.1	Indeterminate	Purple	Black	Brown	Tawny	Black
PI467332	China	II	8.2	Indeterminate	White	Brown	Brown	Tawny	Green
PI417091	Japan	II	8.2	Indeterminate	Purple	Black	Brown	Tawny	Black
PI340054	Korea	IV	8.2	Determinate	Purple	Yellow	Tan	Gray	Yellow
PI458109	Korea	IV	8.3	Determinate	Purple	Black	Tan	Tawny	Black
PI157404	Korea	IV	8.3	Determinate	Purple	Buff	Black	Gray	Yellow
PI407818B	Korea	IV	8.3	Determinate	Purple	Buff	Tan	Gray	Yellow
PI407653	China	III	8.4	Indeterminate	Purple	Black	Brown	Gray	Black
PI490769	China	III	8.4	Determinate	White	Black	Black	Tawny	Black
PI086006	Japan	III	8.5	Indeterminate	Purple	Brown	Black	Tawny	Brown
PI398877	Korea	IV	8.5	Determinate	Purple	Yellow	Black	Gray	Yellow
PI196164	Japan	III	8.6	Determinate	Purple	Black	Black	Tawny	Black
PI438304B	Korea	IV	8.6	Determinate	Purple	Black	Tan	Tawny	Black
PI398878	Korea	IV	8.6	Determinate	Purple	Yellow	Black	Gray	Yellow
PI407845B	Korea	IV	8.6	Determinate	Purple	Yellow	Brown	Gray	Yellow
PI408017	Korea	IV	8.6	Determinate	Purple	Yellow	Tan	Gray	Yellow
PI408169D	Korea	IV	8.7	Determinate	Purple	Buff	Tan	Gray	Yellow
PI398880	Korea	IV	8.7	Determinate	Purple	Yellow	Tan	Gray	Yellow
PI424278B	Korea	IV	8.8	Indeterminate	Purple	Buff	Tan	Gray	Yellow
PI407914D	Korea	IV	8.8	Determinate	Purple	Yellow	Tan	Gray	Yellow
PI416762	Japan	II	8.9	Indeterminate	Purple	Black	Black	Tawny	Black
PI407729	China	IV	9	Indeterminate	White	Black	Brown	Tawny	Black
PI243516	Japan	IV	9	Determinate	Purple	Brown	Brown	Tawny	Brown
PI087631_1	Japan	III	9	Indeterminate	Purple	Black	Brown	Tawny	Green
PI458521	China	III	9.1	Indeterminate	Purple	Black	Brown	Tawny	Green
PI464909	China	II	9.1	Indeterminate	White	Brown	Tan	Tawny	Yellow
PI417022	Japan	IV	9.1	Determinate	White	Buff	Brown	Gray	Yellow
PI461508	China	II	9.2	Indeterminate	White	Brown	Tan	Tawny	Yellow
PI209331	Japan	III	9.2	Indeterminate	White	Brown	Black	Tawny	Brown
PI407656	China	II	9.3	Indeterminate	White	Brown	Tan	Tawny	Brown
PI088788	China	III	9.4	Indeterminate	White	Black	Brown	Tawny	Black
PI507089B	Japan	IV	9.4	Determinate	White	Brown	Brown	Tawny	Green
PI458522	China	II	9.5	Indeterminate	White	Brown	Tan	Tawny	Yellow
PI416773	Japan	II	9.5	Determinate	Purple	Brown	Tan	Tawny	Yellow
PI437679	China	IV	9.7	Determinate	Purple	Black	Brown	Tawny	Black
PI430596	China	II	9.7	Determinate	White	Buff	Tan	Gray	Yellow
PI467310	China	II	9.7	Indeterminate	White	Brown	Tan	Tawny	Yellow
PI507163	Japan	IV	9.7	Determinate	Purple	Green	Black	Gray	Green
PI157421	Korea	III	9.7	Indeterminate	Purple	Black	Tan	Gray	Black
PI430597	China	II	9.8	Indeterminate	White	Brown	Brown	Tawny	Brown
PI475822B	China	III	9.8	Indeterminate	White	Black	Black	Tawny	Yellow
PI475822C	China	III	9.8	Indeterminate	White	Black	Black	Tawny	Yellow
PI171429	China	IV	9.9	Determinate	White	Black	Brown	Tawny	Black
PI506734	Japan	IV	9.9	Determinate	Purple	Brown	Brown	Tawny	Green
PI416971	Japan	IV	9.9	Indeterminate	White	Buff	Brown	Gray	Yellow
PI423932	Japan	II	10	Determinate	Purple	Brown	Tan	Tawny	Yellow
PI464879	China	III	20	Determinate	Purple	Black	Brown	Tawny	Black
PI092718_2	China	III	20	Indeterminate	Purple	Buff	Brown	Gray	Yellow
PI068449	China	IV	20	Indeterminate	Purple	Brown	Brown	Tawny	Yellow
PI088302_1	China	IV	20.1	Indeterminate	Purple	Yellow	Tan	Gray	Yellow
PI070242_2	China	IV	20.1	Indeterminate	Purple	Black	Brown	Tawny	Yellow
PI416748	Japan	II	20.1	Indeterminate	Purple	Buff	Brown	Gray	Yellow
PI417183	Japan	II	20.1	Indeterminate	Purple	Buff	Brown	Gray	Yellow
PI398681	Korea	IV	20.2	Determinate	Purple	Brown	Brown	Tawny	Green
PI423835	Korea	IV	20.3	Determinate	Purple	Yellow	Brown	Gray	Yellow
PI266806A	China	II	20.4	Determinate	Purple	Yellow	Brown	Gray	Yellow
PI060296_1	China	II	20.4	Determinate	Purple	Brown	Brown	Tawny	Yellow
PI507407	Japan	IV	20.4	Indeterminate	Purple	Yellow	Brown	Gray	Yellow
PI408055B	Korea	IV	20.4	Determinate	Purple	Black	Brown	Tawny	Black
PI437919	China	III	20.5	Indeterminate	Purple	Black	Brown	Tawny	Yellow
PI089167	China	II	20.6	Indeterminate	Purple	Buff	Brown	Gray	Yellow
PI243533	Japan	IV	20.6	Indeterminate	Purple	Green	Brown	Tawny	Green
PI081034_1	Japan	IV	20.6	Indeterminate	Purple	Yellow	Tan	Gray	Yellow
PI438259B	China	III	20.7	Indeterminate	Purple	Yellow	Brown	Gray	Yellow
PI437648B	China	II	20.9	Indeterminate	Purple	Yellow	Brown	Gray	Yellow
PI442006	Korea	IV	21.1	Determinate	Purple	Black	Brown	Tawny	Black
PI408125A	Korea	IV	21.1	Determinate	White	Buff	Tan	Gray	Yellow
PI092661	China	II	21.2	Determinate	Purple	Gray	Brown	Gray	Yellow
PI080494	Japan	II	21.2	Determinate	Purple	Yellow	Brown	Gray	Yellow
PI486354A	Korea	IV	21.2	Determinate	Purple	Yellow	Brown	Gray	Yellow
PI458135	Korea	IV	21.3	Determinate	Purple	Yellow	Brown	Gray	Yellow
PI092623	China	III	21.4	Indeterminate	White	Yellow	Brown	Gray	Yellow
PI424444B	Korea	IV	21.4	Determinate	Purple	Buff	Brown	Gray	Yellow
PI060296_2	China	III	21.5	Indeterminate	White	Buff	Brown	Gray	Green
PI253653B	China	IV	21.5	Determinate	Purple	Yellow	Brown	Gray	Yellow
PI408197A	Korea	IV	21.5	Indeterminate	Purple	Black	Brown	Tawny	Black
PI091153	China	III	21.6	Indeterminate	White	Buff	Brown	Gray	Yellow
PI091120_3	China	III	21.6	Indeterminate	Purple	Black	Brown	Tawny	Yellow
PI091719	Korea	IV	21.6	Determinate	Purple	Yellow	Tan	Gray	Yellow
PI084807	Korea	IV	21.7	Indeterminate	Purple	Gray	Brown	Tawny	Green
PI423843	Korea	IV	21.8	Determinate	Purple	Buff	Tan	Gray	Yellow
PI088310	China	III	21.9	Determinate	White	Buff	Brown	Gray	Yellow
PI083945_4	Korea	IV	21.9	Determinate	White	Black	Brown	Tawny	Yellow
PI437699	China	II	22	Indeterminate	White	Yellow	Brown	Gray	Yellow
PI088798	China	II	22	Determinate	White	Black	Brown	Tawny	Yellow
PI437749	China	IV	22.1	Determinate	Purple	Black	Brown	Tawny	Green
PI088306	China	III	22.3	Determinate	White	Buff	Brown	Gray	Yellow
PI437652	China	II	22.4	Indeterminate	White	Buff	Brown	Gray	Yellow
PI438133A	China	II	22.6	Indeterminate	White	Yellow	Tan	Gray	Yellow
PI438302A	Korea	IV	22.7	Determinate	Purple	Yellow	Tan	Gray	Yellow
PI393999	China	II	22.8	Indeterminate	White	Buff	Brown	Gray	Yellow
PI437722	China	II	22.8	Indeterminate	White	Buff	Brown	Gray	Yellow
PI084619	Korea	III	22.8	Indeterminate	Purple	Black	Brown	Tawny	Green
PI096978	Korea	IV	22.8	Determinate	Purple	Gray	Brown	Gray	Yellow
PI407721	China	II	23	Indeterminate	White	Buff	Brown	Gray	Yellow
PI091702	Korea	IV	23	Determinate	Purple	Yellow	Brown	Gray	Yellow
PI091124	China	II	23.1	Indeterminate	White	Buff	Brown	Gray	Yellow
PI084724	Korea	IV	23.3	Determinate	Purple	Buff	Brown	Gray	Green
PI424165	Korea	IV	23.6	Determinate	Purple	Yellow	Brown	Gray	Yellow
PI080847_2	Japan	IV	23.9	Indeterminate	Purple	Black	Brown	Tawny	Yellow
PI083881A	Korea	IV	24	Determinate	Purple	Buff	Tan	Gray	Yellow
PI506995	Japan	II	24.1	Determinate	Purple	Black	Brown	Tawny	Black
PI097038	Korea	IV	24.3	Indeterminate	White	Yellow	Brown	Gray	Yellow
PI407913A	Korea	IV	24.3	Determinate	Purple	Yellow	Tan	Gray	Yellow
PI081044_2	Japan	III	24.4	Indeterminate	White	Buff	Brown	Gray	Green
PI507015	Japan	III	24.5	Indeterminate	Purple	Yellow	Brown	Gray	Yellow
PI084939	Korea	IV	25.1	Determinate	Purple	Yellow	Brown	Gray	Yellow
PI408178	Korea	IV	25.7	Determinate	Purple	Yellow	Brown	Gray	Yellow
PI417382	China	IV	25.8	Determinate	Purple	Black	Brown	Gray	Green
PI424617	Korea	IV	25.8	Determinate	Purple	Brown	Brown	Tawny	Brown
PI408314	Korea	IV	26.1	Determinate	Purple	Gray	Brown	Gray	Green
PI424581	Korea	IV	27.5	Determinate	Purple	Brown	Brown	Tawny	Brown
PI424167	Korea	IV	27.6	Indeterminate	Purple	Black	Brown	Tawny	Black
PI408071	Korea	IV	27.6	Determinate	Purple	Gray	Brown	Tawny	Green
PI054608_4	China	IV	27.9	Determinate	White	Yellow	Tan	Gray	Yellow
PI083944	Korea	IV	27.9	Determinate	Purple	Yellow	Brown	Gray	Yellow
PI086134_4	Japan	IV	28.3	Indeterminate	White	Brown	Brown	Tawny	Yellow
PI507273	Japan	III	29.3	Determinate	Purple	Buff	Brown	Gray	Yellow
PI243545	Japan	IV	29.7	Determinate	White	Brown	Brown	Tawny	Brown
PI081029_1	Japan	IV	29.7	Determinate	White	Black	Brown	Tawny	Green
PI424558A	Korea	IV	30.2	Determinate	Purple	Black	Brown	Tawny	Green
PI086134_1	Japan	IV	30.8	Determinate	Purple	Yellow	Brown	Gray	Yellow
PI507445	Japan	IV	31.3	Determinate	Purple	Yellow	Brown	Gray	Yellow
PI417006	Japan	IV	32.2	Determinate	White	Buff	Brown	Gray	Yellow
PI157419	Korea	IV	32.4	Determinate	Purple	Yellow	Brown	Gray	Yellow
PI196149	Japan	III	34	Determinate	White	Black	Brown	Tawny	Black
FC019976_2	Japan	IV	38	Determinate	Purple	Buff	Brown	Gray	Yellow
