# Supplementary material for: Identification of QTL with large effect on seed weight in a selective population of soybean with genome-wide association and fixation index analyses
Source: BMC Genomics. 2017 Jul 12;18:529. doi: 10.1186/s12864-017-3922-0 (PMC5508781; doi:10.1186/s12864-017-3922-0)
Supplement: Supplementary file 3 — Analysis of variance for seed weight of the 166 accessions grown at Beltsville, MD in 2012 and 2013. (XLSX 9 kb) [file 12864_2017_3922_MOESM3_ESM.xlsx]

## Sheet: Additional file 3 Table S2
Additional file 3: Table S2. Analysis of variance for seed weight of the 166 accessions tested at Beltsville, MD in 2012 and 2013
Source	DF	Sum of squares	Mean square	F Value	Pr > F
Accession	162	37760.1	233.1	80.8	<.0001
Year	1	321.9	321.9	111.6	<.0001
Accession × year	159	721.7	4.5	1.6	0.0004
Error	307	885.6	2.9
