# Supplementary material for: Identification of QTL with large effect on seed weight in a selective population of soybean with genome-wide association and fixation index analyses
Source: BMC Genomics. 2017 Jul 12;18:529. doi: 10.1186/s12864-017-3922-0 (PMC5508781; doi:10.1186/s12864-017-3922-0)
Supplement: Supplementary file 8 — Seed weight difference for SNPs associated with seed weight based on 166 accessions grown at Beltsville, MD in 2012 and 2013, and 3753 accessions from USDA Soybean Germplasm Collection. (XLSX 14 kb) [file 12864_2017_3922_MOESM8_ESM.xlsx]

## Sheet: Additional file 8 Table S4
Additional file 8: Table S4. Seed weight difference for SNPs associated with 100-seed weight based on 166 accessions tested at Beltsville, MD in 2012 and 2013, and 3753 accessions from USDA Soybean Germplsam Collection
SNP ID		Seed weight difference between alleles in 166 accessions													Seed weight difference between alleles in 3753 accessions
	Significance test based on year 2012 and year 2013 observation	Allele	Number of PIs	Average seed weight (g)		Allele	Number of PIs	Average seed weight (g)			Seed weight difference (g)				Allele	Number of PIs	Average seed weight (g)	Allele	Number of PIs	Average seed weight (g)		Seed weight difference (g)
				2012	2013			2012	2013		2012	2013	2012 & 2013
Gm04_20336481	significant in Fst and GWAS	C	76	11.8 ± 5.22	12.6 ± 5.94	T	88	20.0 ± 6.65	22.2 ± 7.64		8.2	9.6	9.01873	9.01873	C	1383	11.4 ± 6.70	T	2309	19.0 ± 7.71		7.6
Gm04_20729591	significant in Fst and GWAS	A	73	11.8 ± 5.15	12.5 ± 5.79	G	87	19.9 ± 6.62	22.0 ± 7.52		8.1	9.5	8.91496	8.91496	A	1376	11.5 ± 6.71	G	2254	18.9 ± 7.75		7.4
Gm04_24276060	significant in Fst and GWAS	G	87	19.9 ± 6.65	22.1 ± 7.56	T	74	11.8 ± 5.13	12.4 ± 5.76		8.1	9.7	9.01689	9.01689	G	2332	18.8 ± 7.76	T	1333	11.7 ± 6.71		7.1
Gm04_27912357	significant in Fst and GWAS	C	69	11.2 ± 4.13	11.8 ± 4.68	T	93	19.9 ± 6.77	22.1 ± 7.68		8.7	10.3	9.67765	9.67765	C	1315	11.0 ± 6.28	T	2376	19.0 ± 7.69		8
Gm04_37010886	significant in Fst and GWAS	C	69	10.8 ± 3.75	11.3 ± 3.97	T	96	20.0 ± 6.70	22.2 ± 7.59		9.2	10.9	10.1389	10.1389	C	1198	10.7 ± 5.90	T	2522	18.7 ± 7.87		8
Gm17_2500016	significant in Fst and GWAS	C	118	13.4 ± 6.01	14.3 ± 7.01	T	47	23.3 ± 4.87	26.0 ± 4.76		9.9	11.7	10.8756	10.8756	C	2525	13.4 ± 7.50	T	1174	21.7 ± 6.63		8.3
Gm17_2500333	significant in Fst and GWAS	G	116	13.3 ± 5.97	14.2 ± 6.92	T	48	23.3 ± 4.84	26.2 ± 4.89		10	12	11.1621	11.1621	G	2488	13.4 ± 7.49	T	1213	21.6 ± 6.70		8.2
Gm17_8635426	significant in Fst and GWAS	C	67	10.9 ± 3.73	11.1 ± 3.93	T	98	19.9 ± 6.78	22.4 ± 7.49		9	11.3	10.3294	10.3294	C	693	10.1 ± 6.26	T	3035	17.5 ± 7.96		7.4
Gm18_54060631	significant in GWAS	G	37	16.1 ± 7.69	17.4 ± 7.95	T	129	16.2 ± 7.14	17.9 ± 8.45		0.1	0.5	0.508367		G	802	16.3 ± 8.18	T	2920	16.1 ± 8.20		0.2
Gm17_8596336	significant in GWAS	C	157	16.4 ± 7.29	18.0 ± 8.48	T	9	12.9 ± 5.64	13.9 ± 6.02		3.5	4.1	3.80823		C	3666	16.1 ± 8.19	T	55	14.6 ± 8.93		1.5
Gm16_36983033	significant in GWAS	A	37	13.5 ± 6.55	14.6 ± 7.79	C	128	17.0 ± 7.29	18.6 ± 8.39		3.5	4	3.82893		A	985	16.3 ± 8.32	C	2701	16.0 ± 8.15		0.3
Gm02_43890507	significant in GWAS	C	137	14.9 ± 6.54	16.2 ± 7.65	T	29	22.4 ± 7.16	25.1 ± 7.95		7.5	8.9	8.25732		C	2280	15.0 ± 8.06	T	1398	17.8 ± 8.17		2.8
Gm13_30562863	significant in GWAS	C	50	11.6 ± 5.12	12.3 ± 5.84	T	110	18.3 ± 7.06	20.3 ± 8.20		6.7	8	7.42438		C	1441	13.1 ± 7.62	T	2041	18.9 ± 7.644		5.8
Gm04_27610714	significant in GWAS	A	113	18.4 ± 7.41	20.4 ± 8.42	G	52	11.4 ± 3.75	11.8 ± 4.36		7	8.6	7.96198		A	2849	17.6 ± 8.02	G	876	11.4 ± 6.84		6.2
Gm04_27662543	significant in GWAS	C	52	11.4 ± 3.75	11.8 ± 4.36	T	113	18.4 ± 7.41	20.4 ± 8.42		7	8.6	7.96198		C	878	11.4 ± 6.83	T	2843	17.6 ± 8.02		6.2
Gm04_42218954	significant in GWAS	C	92	13.0 ± 5.78	13.7 ± 6.77	T	73	20.1 ± 6.83	22.6 ± 7.40		7.1	8.9	8.17177		C	1888	12.5 ± 7.21	T	1823	19.9 ± 7.42		7.4
Gm17_15255012	significant in GWAS	A	96	19.5 ± 7.19	21.7 ± 8.26	G	70	11.7 ± 4.38	12.4 ± 4.86		7.8	9.3	8.67946		A	2634	19.2 ± 7.558	G	1071	8.8 ± 3.93		10.4
